# Supplementary material for: Improvement of Carotenoids’ Production by Increasing the Activity of Beta-Carotene Ketolase with Different Strategies
Source: Microorganisms. 2024 Feb 12;12(2):377. doi: 10.3390/microorganisms12020377 (PMC10891602; doi:10.3390/microorganisms12020377)
Supplement: Supplementary file 1 [file microorganisms-12-00377-s001.zip]

Archive with 1 entries (1 files):
- microorganisms-2817310-supplementary.pdf
